# Supplementary material for: The Overexpression of Insulin-Like Growth Factor-1 and Neurotrophin-3 Promote Functional Recovery and Alleviate Spasticity After Spinal Cord Injury
Source: Front Neurosci. 2022 Apr 29;16:863793. doi: 10.3389/fnins.2022.863793 (PMC9099063; doi:10.3389/fnins.2022.863793)
Supplement: Supplementary file 3 [file Data_Sheet_1.xlsx]

## Sheet: Fig. 2
Fig.2D								Fig.2E							Fig.2F								Fig.2G								Fig.2I
	animal#	0.1Hz/0.1hz	0.5Hz/0.1hz	1Hz/0.1hz	2Hz/0.1hz	5Hz/0.1hz			animal#	0.1Hz/0.1hz	0.5Hz/0.1hz	1Hz/0.1hz	2Hz/0.1hz	5Hz/0.1hz		animal#	0.1Hz/0.1hz	0.5Hz/0.1hz	1Hz/0.1hz	2Hz/0.1hz	5Hz/0.1hz			animal#	0.1Hz/0.1hz	0.5Hz/0.1hz	1Hz/0.1hz	2Hz/0.1hz	5Hz/0.1hz			animal#	4w	6w	8w	10w
SCI	1	100	99.05	92.97	47.39	106.48		SCI	1	100	85.72	74.39	58.85	54.89	SCI	1	100	108.8	115.6	110.19	78.06		SCI	1	100	97.51	84.1	76.25	60.33		SCI	1	0	2	0	3
	2	100	69.99	54.95	50.87	73.35			2	100	75.65	63.84	59.01	56.55		2	100	83.7	69.73	30.27	30.04			2	100	69.77	54.65	34.53	22.23			2	2	1	1	1
	3	100	56.91	48.18	46.85	23.9			3	100	75.96	69.8	64.28	38.98		3	100	91.31	106	146.47	73.77			3	100	94.99	102.89	72.49	42.48			3	0	1	1	3
	4	100	77.96	65.75	50.22	35.01			4	100	80.65	70.62	51.13	102.39		4	100	76.2	43.66	22.23	57.3			4	100	107.47	98.29	92.01	60.34			4	4	2	2	1
	5	100	95.48	78.63	41.64	62.42			5	100	72.64	84.86	45.27	40.87		5	100	77.86	59.92	53.16	55.09			5	100	94.75	90.51	71.33	53.31			5	0	5	5	3
	6	100	68.81	77.33	52.82	46			6	100	101.99	73.51	60.05	89.99		6	100	113.46	120.08	94.09	38.14			6	100	103.29	92.86	79.18	41.09			6	4	4	1	1
SCI-R+G	1	100	96.61	84.1	75.27	45.7		SCI-R+G	1	100	98.4	74.21	58.7	80.55	SCI-R+G	1	100	82.23	67.3	41.36	31.12		SCI-R+G	1	100	61.45	43.08	38.85	41.25			7	2	3	3	0
	2	100	97.98	89.01	79.6	61.44			2	100	82.19	69.56	64.29	56.42		2	100	68.81	77.33	52.82	46			2	100	106.97	97.84	87.57	54.7		SCI-R+G	1	1	0	0	3
	3	100	82.36	75.66	67.44	54.55			3	100	75.64	63.83	58.99	56.54		3	100	127.06	78.79	65.51	29.87			3	100	97.86	75.43	46.29	19.12			2	2	2	2	0
	4	100	93.78	63.01	58.56	62.47			4	100	83.88	62.45	39.24	24.31		4	100	132.03	107.55	101.21	71.89			4	100	84.73	72.71	56.43	27.56			3	0	1	2	4
	5	100	72.47	67.34	63.79	60.42			5	100	94.73	90.51	71.31	54.76		5	100	96.45	91.17	89.56	60.62			5	100	99.74	89.48	81.51	85.48			4	1	2	4	2
	6	100	69.14	51.19	41.29	23.24			6	100	85.72	74.39	58.85	54.89		6	100	116.45	107.91	97.94	66.74			6	100	85.09	69.63	58.74	48.72			5	0	2	1	4
SCI-N+I	1	100	66.7	72.8	43.3	21.7		SCI-N+I	1	100	92.05	66.17	26.22	12.3	SCI-N+I	1	100	53.49	49.3	23.85	23.07		SCI-N+I	1	100	92.38	89.06	57.3	18.93			6	1	4	1	1
	2	100	37.11	38.64	23.13	23.85			2	100	82.1	54.39	46.25	33.79		2	100	61.07	47.56	24.2	14.7			2	100	61.07	47.56	24.22	14.79			7	5	2	1	3
	3	100	61.53	36.96	25.64	11.67			3	100	80.06	71.14	41.46	55.7		3	100	90.31	78.38	59.01	15.09			3	100	66.5	33.04	14.92	3.24		SCI-N+I	1	1	1	2	1
	4	100	82.1	54.39	46.25	35.05			4	100	79.91	49.89	29.69	6.6		4	100	71.19	39.71	40.62	25.93			4	100	61.07	47.56	24.22	14.73			2	0	0	0	0
	5	100	58.71	40.6	18.83	13.02			5	100	61.03	47.71	44.41	49.18		5	100	45.6	39.95	30.49	25.63			5	100	109.46	85.37	57.02	5.62			3	0	0	0	0
	6	100	61.53	36.96	25.64	11.67			6	100	45.74	26.12	11.14	5.57		6	100	76.61	72.33	46.17	16.21			6	100	77.55	64.43	50.86	18.82			4	0	0	0	0
																																5	0	0	0	0
																																6	0	0	0	0
																																7	0	0	0	0

## Sheet: Fig. 3
		i
Fig.3C								Fig.3D
	animal#	Pre	4w	6w	8w	10w			animal#	Pre	4w	6w	8w	10w
SCI	1	74.3	69.03	36.65	36.45	56.98		SCI	1	9.8	7.17	5.87	8.53	11.27
	2	80.7	40.27	55.75	54.02	42.6			2	5.97	5.97	8	5.67	9.3
	3	80.22	39.24	55.45	57.43	44.09			3	7.33	8	7.53	7.33	6.8
	4	56.47	47.5	76.95	61.28	46.03			4	5.4	8	11.5	8.13	6.3
	5	66.82	37.8	54.75	61.65	35.2			5	7.23	11.1	4.27	8.27	7.17
	6	64.63	78.33	49.05	42.07	57.2			6	6.73	5.6	11	9.27	5.9
	7		53.05	49.1	44.42	48.88			7	7.3	7.53	8.1	8.73
	8		78.22	57.35	61.47	41.26			8	4.73	5.77		9.73
	9			54.8	53.78	36.33		SCI-N+I	1	4.77	8.53	11.03	6.07	6
SCI-N+I	1	58.95	32.36	36.87	31.14	30.15			2	6.53	7.13	6	5.57	5.47
	2	73.85	27.23	33.15	30.02	55.22			3	7.37	6.4	7	5	3.47
	3	80.13	29.2	33.62	48.13	38.73			4	7.9	5.1	7.83	6.37	5.6
	4	71.1	30.39	38.5	45.88	38.35			5	5.8	9.5	8.03	6.13	4.67
	5	71.98	42.13	39.13	43.4	29.18			6	7.43	6.23	8.23	4.7	4.67
	6	52.62	48.08	40.98	30.3	68.07			7	4.5	5.5	5.57
	7		48.1	53.72	36.9				8	4.5	5.2	5.9
	8		34.62		42.9			Sham	1	11.03	10.9	9.63	10.37	9.2
	9		37.13						2	10.77	10.3	10.07	11.57	9.37
	10		56.05						3	9.77	10.1	9.2	10.57	12.07
Sham	1	75.67	67.82	84.28	58.95	69.82			4	10.37	10.1	9.37	10.9	11.33
	2	57.07	80.48	70.48	73.85	62.3			5	9.83	10.7	12.07	9.63	10.83
	3	60.53	73.25	65.1	80.13	68.73			6	11.53	11.8	12.83	10.07	9.5
	4	62.78	69.82	59.32	71.1	84.28
	5	68.18	62.3	74.3	71.98	70.48
	6	92.65	68.73	80.7	52.62	65.1

## Sheet: Fig. 4
Fig.4C					Fig.4E
		animal#	value				animal#	value
IGF-1	Sham	1	0.2		NT-3	Sham	1	0.58
		2	0.09				2	0.69
		3	0.16				3	0.86
	SCI	1	0.11			SCI	1	0.76
		2	0.07				2	0.58
		3	0.07				3	0.48
	SCI-N+I	1	0.08			SCI-N+I	1	1.03
		2	0.25				2	1.28
		3	0.32				3	1.01

## Sheet: Fig. 5
Fig.5A											Fig.5B
	animal#	1D	3D	7D	14D	28D	42D	56D	70D			sample#	value
SCI-R+G	1	0	1	2	4	6	7	7	7		Sham	1	1.07
	2	0	1	2	4	7	10	10	10			2	1.13
	3	0	2	3	8	10	10	10	10			3	1.18
	4	0	1	1	2	7	7	8	8			4	1
	5	0	0	1	3	8	9	10	10			5	0.92
	6	0	2	4	8	9	9	9	9			6	0.95
	7	0	1	2	4	7	7	7	7			7	1.04
	8	0	1	3	6	7	7	7	7		SCI-R+G	1	0.25
	9	0	0	2	5	7	8	9	9			2	0.48
SCI	1	0	1	2	6	9	9	9	9			3	0.47
	2	0	1	2	6	9	9	9	9			4	0.71
	3	0	1	2	4	7	8	9	9			5	0.53
	4	0	2	4	7	9	9	10	10			6	0.65
	5	0	1	5	6	10	10	10	10			7	0.54
	6	0	1	3	7	8	9	9	9		SCI	1	0.45
	7	0	0	2	5	9	10	10	10			2	0.49
	8	0	0	1	10	9	10	10	10			3	0.5
	9	0	1	2	4	7	7	7	7			4	0.4
SCI-N+I	1	0	0	3	10	10	10	10	10			5	0.85
	2	0	1	3	7	9	9	11	12			6	0.63
	3	0	1	2	9	12	12	12	12			7	0.55
	4	0	0	1	6	9	11	12	12		SCI-N+I	1	1.08
	5	0	1	2	7	9	10	10	11			2	0.92
	6	0	1	3	10	13	13	13	13			3	1.13
	7	0	0	2	8	11	12	13	13			4	1.1
	8	0	1	3	6	8	10	10	10			5	1.04
	9	0	1	2	8	9	10	11	11			6	0.82
Sham	1	21	21	21	21	21	21	21	21			7	0.86
	2	21	21	21	21	21	21	21	21
	3	21	21	21	21	21	21	21	21
	4	21	21	21	21	21	21	21	21
	5	21	21	21	21	21	21	21	21
	6	21	21	21	21	21	21	21	21
	7	21	21	21	21	21	21	21	21
	8	21	21	21	21	21	21	21	21
	9	21	21	21	21	21	21	21	21

## Sheet: Fig. 6
Fig.6B
Group	sample#	count of motor neuron	marker intensity in motor neuron	value	Group	sample#	count of motor neuron	marker intensity in motor neuron	value	Group	sample#	count of motor neuron	marker intensity in motor neuron	value
Sham	1	15	8.81087	0.587392	SCI	1	15	3.95717	0.263811	SCI-N+I	1	22	20.7678	0.943991
	2	10	8.97175	0.897175		2	23	3.96546	0.172411		2	23	22.8894	0.99519
	3	10	12.9863	1.29863		3	21	12.4801	0.594291		3	20	13.721	0.68605
	4	11	9.08052	0.825502		4	25	9.87817	0.395127		4	19	11.8027	0.621196
	5	3	8.87163	2.95721		5	19	6.84404	0.360213		5	9	8.65465	0.961628
	6	3	9.81384	3.27128		6	20	5.79177	0.289589		6	17	8.83215	0.519538
	7	5	10.5329	2.10659		7	9	6.30622	0.700691		7	12	12.3825	1.03187
	8	12	8.88792	0.74066		8	10	7.91669	0.791669		8	17	29.2878	1.72281
	9	20	12.2348	0.611738		9	19	9.48951	0.499448		9	14	17.0431	1.21737
	10	23	18.9109	0.822214		10	19	11.6832	0.614907		10	27	21.4862	0.795785
	11	26	15.2534	0.586667		11	15	2.82784	0.188523		11	29	16.178	0.557862
	12	28	22.8413	0.815759		12	12	3.92217	0.326848		12	14	15.1243	1.0803
	13	21	22.984	1.09447		13	9	5.87751	0.653057		13	16	14.5328	0.908299
	14	12	18.0827	1.50689		14	9	7.83989	0.871098		14	17	12.999	0.764647
	15	29	12.5697	0.433437		15	9	6.72661	0.747401		15	16	13.0888	0.818049
	16	14	10.2821	0.734435		16	21	6.67444	0.31783		16	3	4.6707	1.5569
	17	4	8.16615	2.04154		17	9	4.8045	0.533834		17	7	14.5052	2.07217
	18	12	7.94506	0.662089		18	14	3.75377	0.268127		18	19	17.7536	0.934399
	19	12	6.48823	0.540686		19	8	8.48657	1.06082		19	17	16.7112	0.983011
	20	8	4.4034	0.550426		20	20	9.82758	0.491379		20	35	24.4705	0.699158
	21	7	5.57522	0.79646		21	19	10.7229	0.564361		21	29	21.9965	0.7585
	22	24	6.08012	0.253338		22	29	16.7254	0.576738		22	15	18.0613	1.20409
						23	18	29.7381	1.65212		23	7	17.0001	2.42858

## Sheet: Fig. 7
Fig.7B					Fig.7C					Fig.8D
		animal#	value				animal#	value				animal#	value
ChAT	Sham	1	0.17		5HT-2AR	Sham	1	0.36		5HT-2CR	Sham	1	0.05
		2	0.17				2	0.48				2	0.05
		3	0.15				3	0.48				3	0.03
	SCI	1	0.11			SCI	1	0.26			SCI	1	0.02
		2	0.1				2	0.36				2	0.07
		3	0.04				3	0.18				3	0.12
	SCI-N+I	1	0.26			SCI-N+I	1	0.48			SCI-N+I	1	0.21
		2	0.18				2	0.48				2	0.55
		3	0.23				3	0.43				3	0.29

## Sheet: Fig. 8
Fig.8B
Group	sample#	count of motor neuron	marker intensity in motor neuron	value	Group	sample#	count of motor neuron	marker intensity in motor neuron	value	Group	sample#	count of motor neuron	marker intensity in motor neuron	value
Sham	1	12	37.112	3.09267	SCI	1	13	0.767138	0.0590106	SCI-N+I	1	20	60.8013	3.04006
	2	16	27.0069	1.68793		2	13	6.44	0.495385		2	48	48.4676	1.00974
	3	10	28.5914	2.85914		3	15	23.0262	1.53508		3	16	67.4985	4.21866
	4	24	27.6062	1.15026		4	18	20.725	1.15139		4	28	60.6734	2.16691
	5	17	31.0336	1.82551		5	17	41.2399	2.42588		5	21	48.5781	2.31324
	6	19	24.8384	1.30729		6	20	41.4982	2.07491		6	14	46.847	3.34621
	7	22	25.953	1.17968							7	18	51.9053	2.88363
	8	10	27.8427	2.78427							8	12	42.2739	3.52282

## Sheet: Fig. 9
Fig.9B
Group	sample#	count of motor neuron	marker intensity in motor neuron	value	Group	sample#	count of motor neuron	marker intensity in motor neuron	value	Group	sample#	count of motor neuron	marker intensity in motor neuron	value
Sham	1	20	20.005	1.00025	SCI	1	84	27.1657	0.323401	SCI-N+I	1	17	30.9431	1.82018
	2	19	15.127	0.796158		2	76	53.131	0.699092		2	17	30.811	1.81241
	3	20	16.136	0.8068		3	42	32.0995	0.764275		3	21	39.6924	1.89011
	4	18	18.538	1.02989		4	66	21.395	0.324167		4	8	26.474	3.30925
	5	14	12.185	0.870357		5	44	45.3282	1.03019		5	14	29.388	2.09914
	6	17	15.876	0.933882		6	40	37.77	0.94425		6	21	39.862	1.89819
						7	39	40.93	1.04949		7	17	32.603	1.91782
						8	36	45.039	1.25108		8	19	28.794	1.51547
						9	45	45.198	1.0044		9	17	42.829	2.51935
						10	54	31.7643	0.588227		10	20	34.714	1.7357
						11	76	32.6665	0.429823		11	9	42.766	4.75178
						12	102	41.1438	0.403371		12	17	32.128	1.88988
						13	99	37.2151	0.37591		13	15	30.704	2.04693
											14	27	47.963	1.77641
											15	37	40.0976	1.08372
											16	12	37.18	3.09833
											17	20	30.886	1.5443
											18	31	27.3658	0.882766
											19	24	28.6534	1.19389
											20	16	36.6762	2.29226
											21	37	30.6661	0.828813
											22	25	32.0275	1.2811
											23	28	37.0169	1.32203
											24	14	46.7096	3.3364
											25	40	47.7755	1.19439
											26	13	46.6	3.58462
											27	20	35.447	1.77235
											28	28	38.571	1.37754
											29	26	34.2751	1.31827
											30	32	37.0526	1.15789
											31	28	23.759	0.848536
											32	23	35.79	1.55609
											33	21	29.466	1.40314
											34	28	39.9656	1.42734
											35	12	27.8857	2.32381
											36	33	37.0921	1.124
